# Supplementary material for: Pre-Chilling CGA Application Alleviates Chilling Injury in Tomato by Maintaining Photosynthetic Efficiency and Altering Phenylpropanoid Metabolism
Source: Plants (Basel). 2025 Jul 2;14(13):2026. doi: 10.3390/plants14132026 (PMC12251621; doi:10.3390/plants14132026)
Supplement: Supplementary file 1 [file plants-14-02026-s001.zip]

Archive with 1 entries (1 files):
- plants-3680781-supplementary.pdf
